# Supplementary material for: Genome-Wide Identification, Characterization and Phylogenetic Analysis of 50 Catfish ATP-Binding Cassette (ABC) Transporter Genes
Source: PLoS One. 2013 May 16;8(5):e63895. doi: 10.1371/journal.pone.0063895 (PMC3655950; doi:10.1371/journal.pone.0063895)
Supplement: Table S1 — Gene names and accessions of reference ABC transporters used in this study. (XLSX) [file pone.0063895.s003.xlsx]

## Sheet: ABC_reference_genes
ABC genes	Accession	Species Name	Latin name
abca1a	ENSDARP00000051557	Zebrafish	Danio rerio
abca1b	ENSDARP00000051555	Zebrafish	Danio rerio
abca2	ENSDARP00000085176	Zebrafish	Danio rerio
ABCA3	ENSDARP00000104324	Zebrafish	Danio rerio
ABCA4-1	ENSDARP00000085193	Zebrafish	Danio rerio
abca4a	ENSDARP00000123162	Zebrafish	Danio rerio
abca5	ENSDARP00000101550	Zebrafish	Danio rerio
ABCA7	ENSDARP00000103740	Zebrafish	Danio rerio
abca12	ENSDARP00000120698	Zebrafish	Danio rerio
abcb2	ENSDARP00000103457	Zebrafish	Danio rerio
abcb3like1	ENSDARP00000028924	Zebrafish	Danio rerio
abcb4	ENSDARP00000034778	Zebrafish	Danio rerio
abcb5	ENSDARP00000121883	Zebrafish	Danio rerio
abcb6	ENSDARP00000086756	Zebrafish	Danio rerio
ABCB6-2	ENSDARP00000102346	Zebrafish	Danio rerio
abcb7	ENSDARP00000085602	Zebrafish	Danio rerio
abcb8	ENSDARP00000073658	Zebrafish	Danio rerio
abcb9	ENSDARP00000073110	Zebrafish	Danio rerio
abcb10	ENSDARP00000082438	Zebrafish	Danio rerio
abcb11a	ENSDARP00000047400	Zebrafish	Danio rerio
abcb11b	ENSDARP00000093333	Zebrafish	Danio rerio
ABCC1	ENSDARP00000078094	Zebrafish	Danio rerio
abcc2	ENSDARP00000097992	Zebrafish	Danio rerio
ABCC3	ENSDARP00000099145	Zebrafish	Danio rerio
abcc4	ENSDARP00000065499	Zebrafish	Danio rerio
abcc5	ENSDARP00000081504	Zebrafish	Danio rerio
ABCC6-2	ENSDARP00000042811	Zebrafish	Danio rerio
ABCC6-3	ENSDARP00000118198	Zebrafish	Danio rerio
abcc6a	ENSDARP00000065432	Zebrafish	Danio rerio
abcc7	ENSDARP00000060242	Zebrafish	Danio rerio
abcc8	ENSDARP00000082855	Zebrafish	Danio rerio
ABCC8-1	ENSDARP00000089439	Zebrafish	Danio rerio
ABCC8-3	ENSDARP00000082624	Zebrafish	Danio rerio
abcc9	ENSDARP00000014386	Zebrafish	Danio rerio
ABCC10	ENSDARP00000101288	Zebrafish	Danio rerio
abcc12	ENSDARP00000049973	Zebrafish	Danio rerio
abcc13	ENSDARP00000084947	Zebrafish	Danio rerio
abcd1	ENSDARP00000101144	Zebrafish	Danio rerio
ABCD2-1	ENSDARP00000076957	Zebrafish	Danio rerio
ABCD2-2	ENSDARP00000106623	Zebrafish	Danio rerio
abcd3a	ENSDARP00000013511	Zebrafish	Danio rerio
abcd3b	ENSDARP00000007440	Zebrafish	Danio rerio
ABCD4	ENSDARP00000110201	Zebrafish	Danio rerio
abce1	ENSDARP00000011642	Zebrafish	Danio rerio
abcf1	ENSDARP00000048976	Zebrafish	Danio rerio
ABCF2-1	ENSDARP00000068644	Zebrafish	Danio rerio
abcf2a	ENSDARP00000056639	Zebrafish	Danio rerio
ABCF3	ENSDARP00000110864	Zebrafish	Danio rerio
abcg1	ENSDARP00000087241	Zebrafish	Danio rerio
abcg2a	ENSDARP00000063179	Zebrafish	Danio rerio
abcg2b	ENSDARP00000086231	Zebrafish	Danio rerio
abcg2c	ENSDARP00000033222	Zebrafish	Danio rerio
abcg2d	ENSDARP00000113983	Zebrafish	Danio rerio
abcg4a	ENSDARP00000081045	Zebrafish	Danio rerio
abcg4b	ENSDARP00000102351	Zebrafish	Danio rerio
abcg5	ENSDARP00000086278	Zebrafish	Danio rerio
abcg8	ENSDARP00000109159	Zebrafish	Danio rerio
abch1	ENSDARP00000114137	Zebrafish	Danio rerio
ABCA1	ENSP00000363868	Human	Homo sapiens
ABCA2	ENSP00000265662	Human	Homo sapiens
ABCA3	ENSP00000301732	Human	Homo sapiens
ABCA4	ENSP00000359245	Human	Homo sapiens
ABCA5	ENSP00000376444	Human	Homo sapiens
ABCA6	ENSP00000284425	Human	Homo sapiens
ABCA7	ENSP00000263094	Human	Homo sapiens
ABCA8	ENSP00000402814	Human	Homo sapiens
ABCA9	ENSP00000342216	Human	Homo sapiens
ABCA10	ENSP00000269081	Human	Homo sapiens
ABCA12	ENSP00000272895	Human	Homo sapiens
ABCA13	ENSP00000411096	Human	Homo sapiens
ABCB1	ENSP00000265724	Human	Homo sapiens
ABCB2	ENSP00000346206	Human	Homo sapiens
ABCB3	ENSP00000364032	Human	Homo sapiens
ABCB4	ENSP00000265723	Human	Homo sapiens
ABCB5	ENSP00000384881	Human	Homo sapiens
ABCB6	ENSP00000265316	Human	Homo sapiens
ABCB7	ENSP00000253577	Human	Homo sapiens
ABCB8	ENSP00000297504	Human	Homo sapiens
ABCB9	ENSP00000394898	Human	Homo sapiens
ABCB10	ENSP00000355637	Human	Homo sapiens
ABCB11	ENSP00000263817	Human	Homo sapiens
ABCC1	ENSP00000382340	Human	Homo sapiens
ABCC2	ENSP00000359478	Human	Homo sapiens
ABCC3	ENSP00000285238	Human	Homo sapiens
ABCC4	ENSP00000366084	Human	Homo sapiens
ABCC5	ENSP00000333926	Human	Homo sapiens
ABCC6	ENSP00000205557	Human	Homo sapiens
ABCC7	ENSP00000003084	Human	Homo sapiens
ABCC8	ENSP00000303960	Human	Homo sapiens
ABCC9	ENSP00000261200	Human	Homo sapiens
ABCC10	ENSP00000361608	Human	Homo sapiens
ABCC11	ENSP00000349017	Human	Homo sapiens
ABCC12	ENSP00000311030	Human	Homo sapiens
ABCD1	ENSP00000218104	Human	Homo sapiens
ABCD2	ENSP00000310688	Human	Homo sapiens
ABCD3	ENSP00000403357	Human	Homo sapiens
ABCD4	ENSP00000349396	Human	Homo sapiens
ABCE1	ENSP00000296577	Human	Homo sapiens
ABCF1	ENSP00000313603	Human	Homo sapiens
ABCF2	ENSP00000222388	Human	Homo sapiens
ABCF3	ENSP00000411471	Human	Homo sapiens
ABCG1	ENSP00000381464	Human	Homo sapiens
ABCG2	ENSP00000237612	Human	Homo sapiens
ABCG4	ENSP00000304111	Human	Homo sapiens
ABCG5	ENSP00000260645	Human	Homo sapiens
ABCG8	ENSP00000272286	Human	Homo sapiens
ABCA7	ENSGALP00000003860	Chicken	Gallus gallus
ABCB2	ENSGALP00000030874	Chicken	Gallus gallus
ABCB4	ENSGALP00000037427	Chicken	Gallus gallus
ABCB6	ENSGALP00000037478	Chicken	Gallus gallus
ABCB5	ENSGALP00000017711	Chicken	Gallus gallus
ABCC1	ENSGALP00000010735	Chicken	Gallus gallus
ABCC4	ENSGALP00000027258	Chicken	Gallus gallus
ABCD3	ENSGALP00000009045	Chicken	Gallus gallus
ABCE1	ENSGALP00000037800	Chicken	Gallus gallus
ABCF2	ENSGALP00000021754	Chicken	Gallus gallus
ABCG2	ENSGALP00000039306	Chicken	Gallus gallus
ABCA1	ENSMGAP00000007820	Turkey	Meleagris gallopavo
ABCA12	ENSMGAP00000003348	Turkey	Meleagris gallopavo
ABCA4	ENSMGAP00000007898	Turkey	Meleagris gallopavo
ABCA5	ENSMGAP00000006810	Turkey	Meleagris gallopavo
ABCB2	ENSMGAP00000010087	Turkey	Meleagris gallopavo
ABCB11	ENSMGAP00000011031	Turkey	Meleagris gallopavo
ABCB5	ENSMGAP00000010751	Turkey	Meleagris gallopavo
ABCB6	ENSMGAP00000012835	Turkey	Meleagris gallopavo
ABCB7	ENSMGAP00000005979	Turkey	Meleagris gallopavo
ABCB9	ENSMGAP00000003283	Turkey	Meleagris gallopavo
ABCC1	ENSMGAP00000017777	Turkey	Meleagris gallopavo
ABCC10	ENSMGAP00000011524	Turkey	Meleagris gallopavo
ABCC3	ENSMGAP00000009001	Turkey	Meleagris gallopavo
ABCC4	ENSMGAP00000015801	Turkey	Meleagris gallopavo
ABCC5	ENSMGAP00000009115	Turkey	Meleagris gallopavo
ABCC6	ENSMGAP00000007703	Turkey	Meleagris gallopavo
ABCC7	ENSMGAP00000009096	Turkey	Meleagris gallopavo
ABCC8	ENSMGAP00000007162	Turkey	Meleagris gallopavo
ABCC9	ENSMGAP00000014440	Turkey	Meleagris gallopavo
ABCD2	ENSMGAP00000007365	Turkey	Meleagris gallopavo
ABCD3	ENSMGAP00000007675	Turkey	Meleagris gallopavo
ABCD4	ENSMGAP00000013343	Turkey	Meleagris gallopavo
ABCE1	ENSMGAP00000003408	Turkey	Meleagris gallopavo
ABCF1	ENSMGAP00000018055	Turkey	Meleagris gallopavo
ABCF2	ENSMGAP00000000452	Turkey	Meleagris gallopavo
ABCF3	ENSMGAP00000009247	Turkey	Meleagris gallopavo
ABCG1	ENSMGAP00000015435	Turkey	Meleagris gallopavo
ABCG2	ENSMGAP00000007706	Turkey	Meleagris gallopavo
ABCG4	ENSMGAP00000002277	Turkey	Meleagris gallopavo
ABCG5	ENSMGAP00000010545	Turkey	Meleagris gallopavo
ABCG8	ENSMGAP00000010566	Turkey	Meleagris gallopavo
abca1	ENSXETP00000002117	Xenopus	Xenopus tropicalis
abca10	ENSXETP00000047612	Xenopus	Xenopus tropicalis
abca2	ENSXETP00000008641	Xenopus	Xenopus tropicalis
abca3	ENSXETP00000043682	Xenopus	Xenopus tropicalis
abca4	ENSXETP00000018027	Xenopus	Xenopus tropicalis
abca5	ENSXETP00000060085	Xenopus	Xenopus tropicalis
abca8	ENSXETP00000047607	Xenopus	Xenopus tropicalis
abca9	ENSXETP00000047603	Xenopus	Xenopus tropicalis
abcb1	ENSXETP00000005311	Xenopus	Xenopus tropicalis
abcb10	ENSXETP00000049493	Xenopus	Xenopus tropicalis
abcb11	ENSXETP00000035384	Xenopus	Xenopus tropicalis
ABCB2	ENSXETP00000036167	Xenopus	Xenopus tropicalis
ABCB3	ENSXETP00000036129	Xenopus	Xenopus tropicalis
ABCB5	ENSXETP00000016207	Xenopus	Xenopus tropicalis
ABCB5-1	ENSXETP00000016186	Xenopus	Xenopus tropicalis
ABCB5-2	ENSXETP00000016213	Xenopus	Xenopus tropicalis
abcb6	ENSXETP00000030397	Xenopus	Xenopus tropicalis
abcb7	ENSXETP00000009927	Xenopus	Xenopus tropicalis
abcb8	ENSXETP00000026160	Xenopus	Xenopus tropicalis
abcc1	ENSXETP00000042600	Xenopus	Xenopus tropicalis
abcc10	ENSXETP00000023220	Xenopus	Xenopus tropicalis
abcc2	ENSXETP00000008096	Xenopus	Xenopus tropicalis
abcc3	ENSXETP00000026744	Xenopus	Xenopus tropicalis
abcc4	ENSXETP00000023948	Xenopus	Xenopus tropicalis
ABCC5	ENSXETP00000031284	Xenopus	Xenopus tropicalis
abcc6	ENSXETP00000042610	Xenopus	Xenopus tropicalis
ABCC7	ENSXETP00000047145	Xenopus	Xenopus tropicalis
abcc9	ENSXETP00000001948	Xenopus	Xenopus tropicalis
abcd1	ENSXETP00000016800	Xenopus	Xenopus tropicalis
abcd3	ENSXETP00000018017	Xenopus	Xenopus tropicalis
abcd4	ENSXETP00000029109	Xenopus	Xenopus tropicalis
abce1	ENSXETP00000053891	Xenopus	Xenopus tropicalis
abcf1	ENSXETP00000051971	Xenopus	Xenopus tropicalis
abcf2	ENSXETP00000031507	Xenopus	Xenopus tropicalis
abcf3	ENSXETP00000037613	Xenopus	Xenopus tropicalis
abcg2	ENSXETP00000000712	Xenopus	Xenopus tropicalis
ABCG4	ENSXETP00000046632	Xenopus	Xenopus tropicalis
abcg5	ENSXETP00000020415	Xenopus	Xenopus tropicalis
abcg8	ENSXETP00000020423	Xenopus	Xenopus tropicalis
ABCA1	ENSACAP00000014493	Lizard	Anolis carolinensis
ABCA12	ENSACAP00000015245	Lizard	Anolis carolinensis
ABCA3	ENSACAP00000021366	Lizard	Anolis carolinensis
ABCA4	ENSACAP00000005132	Lizard	Anolis carolinensis
ABCB10	ENSACAP00000001116	Lizard	Anolis carolinensis
ABCB11	ENSACAP00000001029	Lizard	Anolis carolinensis
ABCB1	ENSACAP00000016033	Lizard	Anolis carolinensis
ABCB5	ENSACAP00000011236	Lizard	Anolis carolinensis
ABCB6	ENSACAP00000012844	Lizard	Anolis carolinensis
ABCB7	ENSACAP00000001218	Lizard	Anolis carolinensis
ABCB8	ENSACAP00000003716	Lizard	Anolis carolinensis
ABCB9	ENSACAP00000015474	Lizard	Anolis carolinensis
ABCC1	ENSACAP00000005565	Lizard	Anolis carolinensis
ABCC10	ENSACAP00000009409	Lizard	Anolis carolinensis
ABCC12	ENSACAP00000014022	Lizard	Anolis carolinensis
ABCC2	ENSACAP00000004024	Lizard	Anolis carolinensis
ABCC4	ENSACAP00000002370	Lizard	Anolis carolinensis
ABCC5	ENSACAP00000010947	Lizard	Anolis carolinensis
ABCC6	ENSACAP00000003575	Lizard	Anolis carolinensis
ABCC7	ENSACAP00000007874	Lizard	Anolis carolinensis
ABCC8	ENSACAP00000000047	Lizard	Anolis carolinensis
ABCC9	ENSACAP00000016958	Lizard	Anolis carolinensis
ABCD1	ENSACAP00000008425	Lizard	Anolis carolinensis
ABCD2	ENSACAP00000007987	Lizard	Anolis carolinensis
ABCD3	ENSACAP00000004977	Lizard	Anolis carolinensis
ABCD4	ENSACAP00000016174	Lizard	Anolis carolinensis
ABCE1	ENSACAP00000003393	Lizard	Anolis carolinensis
ABCF1	ENSACAP00000010433	Lizard	Anolis carolinensis
ABCF3	ENSACAP00000008784	Lizard	Anolis carolinensis
ABCG1	ENSACAP00000003045	Lizard	Anolis carolinensis
ABCG2	ENSACAP00000012647	Lizard	Anolis carolinensis
ABCG4	ENSACAP00000002376	Lizard	Anolis carolinensis
ABCG5	ENSACAP00000014992	Lizard	Anolis carolinensis
ABCG8	ENSACAP00000015078	Lizard	Anolis carolinensis
ABCA1	ENSPMAP00000002483	Lamprey	Petromyzon Marinus
ABCA12	ENSPMAP00000005275	Lamprey	Petromyzon Marinus
ABCA2	ENSPMAP00000005699	Lamprey	Petromyzon Marinus
ABCA3	ENSPMAP00000010351	Lamprey	Petromyzon Marinus
ABCA5	ENSPMAP00000006958	Lamprey	Petromyzon Marinus
ABCB10	ENSPMAP00000009848	Lamprey	Petromyzon Marinus
ABCB11	ENSPMAP00000006936	Lamprey	Petromyzon Marinus
ABCB4	ENSPMAP00000003844	Lamprey	Petromyzon Marinus
ABCB5	ENSPMAP00000009961	Lamprey	Petromyzon Marinus
ABCB6	ENSPMAP00000004737	Lamprey	Petromyzon Marinus
ABCB8	ENSPMAP00000004654	Lamprey	Petromyzon Marinus
ABCB9	ENSPMAP00000009247	Lamprey	Petromyzon Marinus
ABCC10-1	ENSPMAP00000005164	Lamprey	Petromyzon Marinus
ABCC10-2	ENSPMAP00000007045	Lamprey	Petromyzon Marinus
ABCC3	ENSPMAP00000000990	Lamprey	Petromyzon Marinus
ABCC4	ENSPMAP00000000991	Lamprey	Petromyzon Marinus
ABCC8-1	ENSPMAP00000008931	Lamprey	Petromyzon Marinus
ABCC8-2	ENSPMAP00000001529	Lamprey	Petromyzon Marinus
ABCD2	ENSPMAP00000010204	Lamprey	Petromyzon Marinus
ABCD4	ENSPMAP00000002275	Lamprey	Petromyzon Marinus
ABCE1	ENSPMAP00000009388	Lamprey	Petromyzon Marinus
ABCF1	ENSPMAP00000008110	Lamprey	Petromyzon Marinus
ABCF2	ENSPMAP00000007650	Lamprey	Petromyzon Marinus
ABCF3-1	ENSPMAP00000005058	Lamprey	Petromyzon Marinus
ABCF3-2	ENSPMAP00000009514	Lamprey	Petromyzon Marinus
ABCG2	ENSPMAP00000007015	Lamprey	Petromyzon Marinus
ABCG4	ENSPMAP00000001172	Lamprey	Petromyzon Marinus
ABCA1-1	ENSGMOP00000012299	Cod	Gadus morhua
ABCA1-2	ENSGMOP00000005195	Cod	Gadus morhua
ABCA12	ENSGMOP00000013732	Cod	Gadus morhua
ABCA3	ENSGMOP00000004995	Cod	Gadus morhua
ABCA4-1	ENSGMOP00000013296	Cod	Gadus morhua
ABCA4-2	ENSGMOP00000020580	Cod	Gadus morhua
ABCA5	ENSGMOP00000012929	Cod	Gadus morhua
ABCA7	ENSGMOP00000001371	Cod	Gadus morhua
ABCB2	ENSGMOP00000007696	Cod	Gadus morhua
ABCB10	ENSGMOP00000013337	Cod	Gadus morhua
ABCB11	ENSGMOP00000010800	Cod	Gadus morhua
ABCB4	ENSGMOP00000016292	Cod	Gadus morhua
ABCB6	ENSGMOP00000004560	Cod	Gadus morhua
ABCB7	ENSGMOP00000006291	Cod	Gadus morhua
ABCB8	ENSGMOP00000003338	Cod	Gadus morhua
ABCB9	ENSGMOP00000015173	Cod	Gadus morhua
ABCC10	ENSGMOP00000007591	Cod	Gadus morhua
ABCC11	ENSGMOP00000011376	Cod	Gadus morhua
ABCC2	ENSGMOP00000019576	Cod	Gadus morhua
ABCC3	ENSGMOP00000010738	Cod	Gadus morhua
ABCC4-1	ENSGMOP00000002113	Cod	Gadus morhua
ABCC4-2	ENSGMOP00000002542	Cod	Gadus morhua
ABCC4-3	ENSGMOP00000009337	Cod	Gadus morhua
ABCC5	ENSGMOP00000003229	Cod	Gadus morhua
ABCC6	ENSGMOP00000006151	Cod	Gadus morhua
ABCC7	ENSGMOP00000003062	Cod	Gadus morhua
ABCC8	ENSGMOP00000005256	Cod	Gadus morhua
ABCD2	ENSGMOP00000019273	Cod	Gadus morhua
ABCD3	ENSGMOP00000016263	Cod	Gadus morhua
ABCD4	ENSGMOP00000011723	Cod	Gadus morhua
ABCE1-1	ENSGMOP00000008015	Cod	Gadus morhua
ABCE1-2	ENSGMOP00000004289	Cod	Gadus morhua
ABCE1-3	ENSGMOP00000003079	Cod	Gadus morhua
ABCF1	ENSGMOP00000014226	Cod	Gadus morhua
ABCF2	ENSGMOP00000006649	Cod	Gadus morhua
ABCF3	ENSGMOP00000002609	Cod	Gadus morhua
ABCG2-1	ENSGMOP00000017450	Cod	Gadus morhua
ABCG2-2	ENSGMOP00000010507	Cod	Gadus morhua
ABCG4	ENSGMOP00000005762	Cod	Gadus morhua
ABCG5	ENSGMOP00000008913	Cod	Gadus morhua
ABCG8	ENSGMOP00000008915	Cod	Gadus morhua
ABCA1	ENSLACP00000009885	Coelacanth	Latimeria chalumnae
ABCA12	ENSLACP00000016181	Coelacanth	Latimeria chalumnae
ABCA3	ENSLACP00000013163	Coelacanth	Latimeria chalumnae
ABCA4	ENSLACP00000009966	Coelacanth	Latimeria chalumnae
ABCA5	ENSLACP00000017466	Coelacanth	Latimeria chalumnae
ABCA7	ENSLACP00000016775	Coelacanth	Latimeria chalumnae
ABCB2	ENSLACP00000016040	Coelacanth	Latimeria chalumnae
ABCB10	ENSLACP00000004829	Coelacanth	Latimeria chalumnae
ABCB11	ENSLACP00000000141	Coelacanth	Latimeria chalumnae
ABCB5	ENSLACP00000002284	Coelacanth	Latimeria chalumnae
ABCB6	ENSLACP00000020225	Coelacanth	Latimeria chalumnae
ABCB7	ENSLACP00000002931	Coelacanth	Latimeria chalumnae
ABCB8	ENSLACP00000009643	Coelacanth	Latimeria chalumnae
ABCB9	ENSLACP00000020226	Coelacanth	Latimeria chalumnae
ABCC1	ENSLACP00000001645	Coelacanth	Latimeria chalumnae
ABCC10	ENSLACP00000002767	Coelacanth	Latimeria chalumnae
ABCC2	ENSLACP00000009465	Coelacanth	Latimeria chalumnae
ABCC4	ENSLACP00000003374	Coelacanth	Latimeria chalumnae
ABCC5	ENSLACP00000017733	Coelacanth	Latimeria chalumnae
ABCC6	ENSLACP00000022639	Coelacanth	Latimeria chalumnae
ABCC7	ENSLACP00000003335	Coelacanth	Latimeria chalumnae
ABCC8	ENSLACP00000018585	Coelacanth	Latimeria chalumnae
ABCC9	ENSLACP00000002220	Coelacanth	Latimeria chalumnae
ABCD1	ENSLACP00000001162	Coelacanth	Latimeria chalumnae
ABCD2	ENSLACP00000005686	Coelacanth	Latimeria chalumnae
ABCD3	ENSLACP00000005299	Coelacanth	Latimeria chalumnae
ABCE1	ENSLACP00000015238	Coelacanth	Latimeria chalumnae
ABCF1	ENSLACP00000005750	Coelacanth	Latimeria chalumnae
ABCF2	ENSLACP00000006252	Coelacanth	Latimeria chalumnae
ABCF3	ENSLACP00000022380	Coelacanth	Latimeria chalumnae
ABCG1	ENSLACP00000004101	Coelacanth	Latimeria chalumnae
ABCG4	ENSLACP00000020332	Coelacanth	Latimeria chalumnae
ABCG5	ENSLACP00000017950	Coelacanth	Latimeria chalumnae
ABCG8	ENSLACP00000016915	Coelacanth	Latimeria chalumnae
ABCA1-1	ENSTRUP00000011502	Fugu	Takifugu rubripes
ABCA1-2	ENSTRUP00000006732	Fugu	Takifugu rubripes
ABCA1-3	ENSTRUP00000040238	Fugu	Takifugu rubripes
ABCA12	ENSTRUP00000036568	Fugu	Takifugu rubripes
ABCA3	ENSTRUP00000018030	Fugu	Takifugu rubripes
ABCA4-1	ENSTRUP00000002472	Fugu	Takifugu rubripes
ABCA4-2	ENSTRUP00000001634	Fugu	Takifugu rubripes
ABCA5	ENSTRUP00000014812	Fugu	Takifugu rubripes
ABCA7	ENSTRUP00000011843	Fugu	Takifugu rubripes
ABCB10	ENSTRUP00000020346	Fugu	Takifugu rubripes
ABCB2	ENSTRUP00000015863	Fugu	Takifugu rubripes
ABCB11	ENSTRUP00000027174	Fugu	Takifugu rubripes
ABCB6-1	ENSTRUP00000022680	Fugu	Takifugu rubripes
ABCB6-2	ENSTRUP00000019825	Fugu	Takifugu rubripes
ABCB7	ENSTRUP00000022177	Fugu	Takifugu rubripes
ABCB8	ENSTRUP00000007520	Fugu	Takifugu rubripes
ABCB9	ENSTRUP00000017477	Fugu	Takifugu rubripes
ABCC1	ENSTRUP00000030663	Fugu	Takifugu rubripes
ABCC10	ENSTRUP00000019483	Fugu	Takifugu rubripes
ABCC11	ENSTRUP00000021067	Fugu	Takifugu rubripes
ABCC2	ENSTRUP00000023464	Fugu	Takifugu rubripes
ABCC3	ENSTRUP00000005552	Fugu	Takifugu rubripes
ABCC4-1	ENSTRUP00000010438	Fugu	Takifugu rubripes
ABCC4-2	ENSTRUP00000015125	Fugu	Takifugu rubripes
ABCC4-3	ENSTRUP00000011180	Fugu	Takifugu rubripes
ABCC5	ENSTRUP00000033312	Fugu	Takifugu rubripes
ABCC6	ENSTRUP00000029064	Fugu	Takifugu rubripes
ABCC7	ENSTRUP00000043921	Fugu	Takifugu rubripes
ABCC8	ENSTRUP00000014542	Fugu	Takifugu rubripes
ABCD1	ENSTRUP00000022097	Fugu	Takifugu rubripes
ABCD2	ENSTRUP00000015848	Fugu	Takifugu rubripes
ABCD3	ENSTRUP00000003718	Fugu	Takifugu rubripes
ABCD4	ENSTRUP00000028487	Fugu	Takifugu rubripes
ABCE1	ENSTRUP00000044872	Fugu	Takifugu rubripes
ABCF1	ENSTRUP00000036462	Fugu	Takifugu rubripes
ABCF2	ENSTRUP00000025938	Fugu	Takifugu rubripes
ABCF3	ENSTRUP00000009726	Fugu	Takifugu rubripes
ABCG1	ENSTRUP00000007580	Fugu	Takifugu rubripes
ABCG2-1	ENSTRUP00000029845	Fugu	Takifugu rubripes
ABCG2-2	ENSTRUP00000041292	Fugu	Takifugu rubripes
ABCG4-1	ENSTRUP00000007154	Fugu	Takifugu rubripes
ABCG4-2	ENSTRUP00000010849	Fugu	Takifugu rubripes
ABCG4-3	ENSTRUP00000042531	Fugu	Takifugu rubripes
ABCG5	ENSTRUP00000023704	Fugu	Takifugu rubripes
ABCG8	ENSTRUP00000022950	Fugu	Takifugu rubripes
ABCA1-1	ENSORLP00000025406	Medaka	Oryzias latipes
ABCA1-2	ENSORLP00000017692	Medaka	Oryzias latipes
ABCA12	ENSORLP00000020129	Medaka	Oryzias latipes
ABCA3	ENSORLP00000010226	Medaka	Oryzias latipes
ABCA4-1	ENSORLP00000007047	Medaka	Oryzias latipes
ABCA4-2	ENSORLP00000024457	Medaka	Oryzias latipes
ABCA5	ENSORLP00000016676	Medaka	Oryzias latipes
ABCA7	ENSORLP00000010265	Medaka	Oryzias latipes
ABCB10	ENSORLP00000013665	Medaka	Oryzias latipes
ABCB11	ENSORLP00000004294	Medaka	Oryzias latipes
ABCB2	ENSORLP00000020220	Medaka	Oryzias latipes
ABCB4	ENSORLP00000011622	Medaka	Oryzias latipes
ABCB6	ENSORLP00000006724	Medaka	Oryzias latipes
ABCB7	ENSORLP00000007694	Medaka	Oryzias latipes
ABCB8	ENSORLP00000021952	Medaka	Oryzias latipes
ABCB9	ENSORLP00000023486	Medaka	Oryzias latipes
ABCC1	ENSORLP00000021451	Medaka	Oryzias latipes
ABCC10	ENSORLP00000000121	Medaka	Oryzias latipes
ABCC11	ENSORLP00000018787	Medaka	Oryzias latipes
ABCC2	ENSORLP00000010369	Medaka	Oryzias latipes
ABCC3	ENSORLP00000025690	Medaka	Oryzias latipes
ABCC4-1	ENSORLP00000004554	Medaka	Oryzias latipes
ABCC4-2	ENSORLP00000022219	Medaka	Oryzias latipes
ABCC5	ENSORLP00000000959	Medaka	Oryzias latipes
ABCC6	ENSORLP00000016843	Medaka	Oryzias latipes
ABCC7	ENSORLP00000024331	Medaka	Oryzias latipes
ABCC8	ENSORLP00000020721	Medaka	Oryzias latipes
ABCD1	ENSORLP00000024959	Medaka	Oryzias latipes
ABCD2	ENSORLP00000010831	Medaka	Oryzias latipes
ABCD3	ENSORLP00000004996	Medaka	Oryzias latipes
ABCD4	ENSORLP00000021831	Medaka	Oryzias latipes
ABCE1	ENSORLP00000003592	Medaka	Oryzias latipes
ABCF1	ENSORLP00000013309	Medaka	Oryzias latipes
ABCF2	ENSORLP00000014815	Medaka	Oryzias latipes
ABCF3	ENSORLP00000024567	Medaka	Oryzias latipes
ABCG1	ENSORLP00000025748	Medaka	Oryzias latipes
ABCG2-1	ENSORLP00000003411	Medaka	Oryzias latipes
ABCG2-2	ENSORLP00000008769	Medaka	Oryzias latipes
ABCG4-1	ENSORLP00000019247	Medaka	Oryzias latipes
ABCG4-2	ENSORLP00000009370	Medaka	Oryzias latipes
ABCG5	ENSORLP00000005856	Medaka	Oryzias latipes
ABCG8	ENSORLP00000005821	Medaka	Oryzias latipes
Abca1	ENSMUSP00000030010	Mouse	Mus musculus
Abca12	ENSMUSP00000084523	Mouse	Mus musculus
Abca13	ENSMUSP00000040465	Mouse	Mus musculus
Abca14	ENSMUSP00000081690	Mouse	Mus musculus
Abca15	ENSMUSP00000075621	Mouse	Mus musculus
Abca16	ENSMUSP00000112736	Mouse	Mus musculus
Abca17	ENSMUSP00000046218	Mouse	Mus musculus
Abca2	ENSMUSP00000099983	Mouse	Mus musculus
Abca3	ENSMUSP00000045285	Mouse	Mus musculus
Abca4	ENSMUSP00000013995	Mouse	Mus musculus
Abca5	ENSMUSP00000047927	Mouse	Mus musculus
Abca6	ENSMUSP00000035458	Mouse	Mus musculus
Abca7	ENSMUSP00000128121	Mouse	Mus musculus
Abca8a	ENSMUSP00000097860	Mouse	Mus musculus
Abca8b	ENSMUSP00000020948	Mouse	Mus musculus
Abca9	ENSMUSP00000036338	Mouse	Mus musculus
Abcb10	ENSMUSP00000075011	Mouse	Mus musculus
Abcb11	ENSMUSP00000099770	Mouse	Mus musculus
Abcb1a	ENSMUSP00000041204	Mouse	Mus musculus
Abcb1b	ENSMUSP00000009058	Mouse	Mus musculus
Abcb2	ENSMUSP00000128401	Mouse	Mus musculus
Abcb3	ENSMUSP00000025197	Mouse	Mus musculus
Abcb4	ENSMUSP00000003717	Mouse	Mus musculus
Abcb5	ENSMUSP00000046177	Mouse	Mus musculus
Abcb6	ENSMUSP00000027396	Mouse	Mus musculus
Abcb7	ENSMUSP00000033695	Mouse	Mus musculus
Abcb8	ENSMUSP00000072826	Mouse	Mus musculus
Abcb9	ENSMUSP00000031354	Mouse	Mus musculus
Abcc1	ENSMUSP00000097743	Mouse	Mus musculus
Abcc10	ENSMUSP00000038041	Mouse	Mus musculus
Abcc12	ENSMUSP00000079014	Mouse	Mus musculus
Abcc2	ENSMUSP00000026208	Mouse	Mus musculus
Abcc3	ENSMUSP00000136343	Mouse	Mus musculus
Abcc4	ENSMUSP00000042186	Mouse	Mus musculus
Abcc5	ENSMUSP00000078158	Mouse	Mus musculus
Abcc6	ENSMUSP00000002850	Mouse	Mus musculus
Abcc7	ENSMUSP00000049228	Mouse	Mus musculus
Abcc8	ENSMUSP00000033123	Mouse	Mus musculus
Abcc9	ENSMUSP00000084805	Mouse	Mus musculus
Abcd1	ENSMUSP00000002084	Mouse	Mus musculus
Abcd2	ENSMUSP00000068940	Mouse	Mus musculus
Abcd3	ENSMUSP00000029770	Mouse	Mus musculus
Abcd4	ENSMUSP00000021666	Mouse	Mus musculus
Abce1	ENSMUSP00000079379	Mouse	Mus musculus
Abcf1	ENSMUSP00000036881	Mouse	Mus musculus
Abcf2	ENSMUSP00000030795	Mouse	Mus musculus
Abcf3	ENSMUSP00000003319	Mouse	Mus musculus
Abcg1	ENSMUSP00000024829	Mouse	Mus musculus
Abcg2	ENSMUSP00000031822	Mouse	Mus musculus
Abcg3	ENSMUSP00000031239	Mouse	Mus musculus
Abcg4	ENSMUSP00000034648	Mouse	Mus musculus
Abcg5	ENSMUSP00000069495	Mouse	Mus musculus
Abcg8	ENSMUSP00000035246	Mouse	Mus musculus
ABCA1-1	ENSGACP00000021523	Stickleback	Gasterosteus aculeatus
ABCA1-2	ENSGACP00000024571	Stickleback	Gasterosteus aculeatus
ABCA1-12	ENSGACP00000008574	Stickleback	Gasterosteus aculeatus
ABCA3	ENSGACP00000014912	Stickleback	Gasterosteus aculeatus
ABCA4-1	ENSGACP00000022067	Stickleback	Gasterosteus aculeatus
ABCA4-2	ENSGACP00000002605	Stickleback	Gasterosteus aculeatus
ABCA5	ENSGACP00000018933	Stickleback	Gasterosteus aculeatus
ABCA7	ENSGACP00000011131	Stickleback	Gasterosteus aculeatus
ABCB2	ENSGACP00000017279	Stickleback	Gasterosteus aculeatus
ABCB10	ENSGACP00000021346	Stickleback	Gasterosteus aculeatus
ABCB11	ENSGACP00000018402	Stickleback	Gasterosteus aculeatus
ABCB4	ENSGACP00000012286	Stickleback	Gasterosteus aculeatus
ABCB6-1	ENSGACP00000019953	Stickleback	Gasterosteus aculeatus
ABCB6-2	ENSGACP00000011113	Stickleback	Gasterosteus aculeatus
ABCB7	ENSGACP00000024113	Stickleback	Gasterosteus aculeatus
ABCB8	ENSGACP00000023755	Stickleback	Gasterosteus aculeatus
ABCB9	ENSGACP00000006884	Stickleback	Gasterosteus aculeatus
ABCC1	ENSGACP00000000566	Stickleback	Gasterosteus aculeatus
ABCC10	ENSGACP00000026175	Stickleback	Gasterosteus aculeatus
ABCC11	ENSGACP00000019621	Stickleback	Gasterosteus aculeatus
ABCC2	ENSGACP00000009848	Stickleback	Gasterosteus aculeatus
ABCC3	ENSGACP00000007835	Stickleback	Gasterosteus aculeatus
ABCC4-1	ENSGACP00000005448	Stickleback	Gasterosteus aculeatus
ABCC4-2	ENSGACP00000018477	Stickleback	Gasterosteus aculeatus
ABCC4-3	ENSGACP00000001728	Stickleback	Gasterosteus aculeatus
ABCC4-4	ENSGACP00000018496	Stickleback	Gasterosteus aculeatus
ABCC5	ENSGACP00000023123	Stickleback	Gasterosteus aculeatus
ABCC6-1	ENSGACP00000003995	Stickleback	Gasterosteus aculeatus
ABCC6-2	ENSGACP00000025351	Stickleback	Gasterosteus aculeatus
ABCC7	ENSGACP00000011943	Stickleback	Gasterosteus aculeatus
ABCC8	ENSGACP00000014596	Stickleback	Gasterosteus aculeatus
ABCD1	ENSGACP00000000331	Stickleback	Gasterosteus aculeatus
ABCD2	ENSGACP00000025161	Stickleback	Gasterosteus aculeatus
ABCD3	ENSGACP00000000106	Stickleback	Gasterosteus aculeatus
ABCD4	ENSGACP00000013692	Stickleback	Gasterosteus aculeatus
ABCE1	ENSGACP00000024605	Stickleback	Gasterosteus aculeatus
ABCF1	ENSGACP00000001821	Stickleback	Gasterosteus aculeatus
ABCF2	ENSGACP00000006140	Stickleback	Gasterosteus aculeatus
ABCF3	ENSGACP00000006160	Stickleback	Gasterosteus aculeatus
ABCG2-1	ENSGACP00000024574	Stickleback	Gasterosteus aculeatus
ABCG2-2	ENSGACP00000022891	Stickleback	Gasterosteus aculeatus
ABCG4-1	ENSGACP00000007004	Stickleback	Gasterosteus aculeatus
ABCG4-2	ENSGACP00000026980	Stickleback	Gasterosteus aculeatus
ABCG5	ENSGACP00000014108	Stickleback	Gasterosteus aculeatus
ABCG8	ENSGACP00000014122	Stickleback	Gasterosteus aculeatus
ABCA1-1	ENSTNIP00000009116	Tetraodon	Tetraodon nigroviridis
ABCA1-2	ENSTNIP00000001889	Tetraodon	Tetraodon nigroviridis
ABCA3	ENSTNIP00000012634	Tetraodon	Tetraodon nigroviridis
ABCA4	ENSTNIP00000017917	Tetraodon	Tetraodon nigroviridis
ABCA5	ENSTNIP00000014842	Tetraodon	Tetraodon nigroviridis
ABCA7	ENSTNIP00000009502	Tetraodon	Tetraodon nigroviridis
ABCB1-2	ENSTNIP00000000891	Tetraodon	Tetraodon nigroviridis
ABCB1-3	ENSTNIP00000021524	Tetraodon	Tetraodon nigroviridis
ABCB1-1	ENSTNIP00000000474	Tetraodon	Tetraodon nigroviridis
ABCB2	ENSTNIP00000004847	Tetraodon	Tetraodon nigroviridis
ABCB10	ENSTNIP00000020838	Tetraodon	Tetraodon nigroviridis
ABCB11	ENSTNIP00000002504	Tetraodon	Tetraodon nigroviridis
ABCB6-1	ENSTNIP00000017553	Tetraodon	Tetraodon nigroviridis
ABCB6-2	ENSTNIP00000018723	Tetraodon	Tetraodon nigroviridis
ABCB7	ENSTNIP00000011809	Tetraodon	Tetraodon nigroviridis
ABCB8	ENSTNIP00000011331	Tetraodon	Tetraodon nigroviridis
ABCB9	ENSTNIP00000022051	Tetraodon	Tetraodon nigroviridis
ABCC1	ENSTNIP00000000842	Tetraodon	Tetraodon nigroviridis
ABCC10	ENSTNIP00000009049	Tetraodon	Tetraodon nigroviridis
ABCC11	ENSTNIP00000014854	Tetraodon	Tetraodon nigroviridis
ABCC2	ENSTNIP00000019612	Tetraodon	Tetraodon nigroviridis
ABCC3	ENSTNIP00000006792	Tetraodon	Tetraodon nigroviridis
ABCC4-1	ENSTNIP00000022706	Tetraodon	Tetraodon nigroviridis
ABCC4-2	ENSTNIP00000008862	Tetraodon	Tetraodon nigroviridis
ABCC4-3	ENSTNIP00000008861	Tetraodon	Tetraodon nigroviridis
ABCC4-4	ENSTNIP00000013241	Tetraodon	Tetraodon nigroviridis
ABCC5	ENSTNIP00000018821	Tetraodon	Tetraodon nigroviridis
ABCC6	ENSTNIP00000015029	Tetraodon	Tetraodon nigroviridis
ABCC7	ENSTNIP00000019153	Tetraodon	Tetraodon nigroviridis
ABCC8	ENSTNIP00000009423	Tetraodon	Tetraodon nigroviridis
ABCD1	ENSTNIP00000008937	Tetraodon	Tetraodon nigroviridis
ABCD3	ENSTNIP00000007961	Tetraodon	Tetraodon nigroviridis
ABCD4	ENSTNIP00000019459	Tetraodon	Tetraodon nigroviridis
ABCE1	ENSTNIP00000007281	Tetraodon	Tetraodon nigroviridis
ABCF1-1	ENSTNIP00000022678	Tetraodon	Tetraodon nigroviridis
ABCF1-2	ENSTNIP00000004246	Tetraodon	Tetraodon nigroviridis
ABCF1-3	ENSTNIP00000004442	Tetraodon	Tetraodon nigroviridis
ABCF2	ENSTNIP00000020278	Tetraodon	Tetraodon nigroviridis
ABCF3	ENSTNIP00000014144	Tetraodon	Tetraodon nigroviridis
ABCG1	ENSTNIP00000014150	Tetraodon	Tetraodon nigroviridis
ABCG2-1	ENSTNIP00000013982	Tetraodon	Tetraodon nigroviridis
ABCG2-2	ENSTNIP00000010621	Tetraodon	Tetraodon nigroviridis
ABCG4	ENSTNIP00000017396	Tetraodon	Tetraodon nigroviridis
ABCG5	ENSTNIP00000010281	Tetraodon	Tetraodon nigroviridis
ABCG8	ENSTNIP00000010280	Tetraodon	Tetraodon nigroviridis
ABCA1-1	ENSONIP00000002005	Tilapia	Oreochromis niloticus
ABCA1-2	ENSONIP00000020366	Tilapia	Oreochromis niloticus
ABCA12	ENSONIP00000005279	Tilapia	Oreochromis niloticus
ABCA3	ENSONIP00000006557	Tilapia	Oreochromis niloticus
ABCA4-1	ENSONIP00000006117	Tilapia	Oreochromis niloticus
ABCA4-2	ENSONIP00000023308	Tilapia	Oreochromis niloticus
ABCA5	ENSONIP00000023977	Tilapia	Oreochromis niloticus
ABCB2	ENSONIP00000010891	Tilapia	Oreochromis niloticus
ABCB10	ENSONIP00000021530	Tilapia	Oreochromis niloticus
ABCB4	ENSONIP00000007731	Tilapia	Oreochromis niloticus
ABCB6-1	ENSONIP00000015362	Tilapia	Oreochromis niloticus
ABCB6-2	ENSONIP00000015363	Tilapia	Oreochromis niloticus
ABCB7	ENSONIP00000022544	Tilapia	Oreochromis niloticus
ABCB8	ENSONIP00000011937	Tilapia	Oreochromis niloticus
ABCC1	ENSONIP00000009858	Tilapia	Oreochromis niloticus
ABCC10	ENSONIP00000000147	Tilapia	Oreochromis niloticus
ABCC2	ENSONIP00000011881	Tilapia	Oreochromis niloticus
ABCC3	ENSONIP00000021790	Tilapia	Oreochromis niloticus
ABCC4-1	ENSONIP00000014960	Tilapia	Oreochromis niloticus
ABCC4-2	ENSONIP00000010630	Tilapia	Oreochromis niloticus
ABCC4-3	ENSONIP00000014984	Tilapia	Oreochromis niloticus
ABCC5-1	ENSONIP00000017510	Tilapia	Oreochromis niloticus
ABCC5-2	ENSONIP00000010424	Tilapia	Oreochromis niloticus
ABCC6	ENSONIP00000023755	Tilapia	Oreochromis niloticus
ABCC7	ENSONIP00000004928	Tilapia	Oreochromis niloticus
ABCC8	ENSONIP00000013191	Tilapia	Oreochromis niloticus
ABCD1	ENSONIP00000001005	Tilapia	Oreochromis niloticus
ABCD2	ENSONIP00000012372	Tilapia	Oreochromis niloticus
ABCD3	ENSONIP00000012150	Tilapia	Oreochromis niloticus
ABCD4	ENSONIP00000017088	Tilapia	Oreochromis niloticus
ABCE1	ENSONIP00000014737	Tilapia	Oreochromis niloticus
ABCF1	ENSONIP00000020087	Tilapia	Oreochromis niloticus
ABCF2	ENSONIP00000007820	Tilapia	Oreochromis niloticus
ABCF3	ENSONIP00000021774	Tilapia	Oreochromis niloticus
ABCG1	ENSONIP00000021728	Tilapia	Oreochromis niloticus
ABCG2-1	ENSONIP00000022003	Tilapia	Oreochromis niloticus
ABCG2-2	ENSONIP00000014681	Tilapia	Oreochromis niloticus
ABCG4-1	ENSONIP00000006746	Tilapia	Oreochromis niloticus
ABCG4-2	ENSONIP00000013225	Tilapia	Oreochromis niloticus
ABCG5	ENSONIP00000001153	Tilapia	Oreochromis niloticus
ABCG8	ENSONIP00000001157	Tilapia	Oreochromis niloticus
